# Supplementary material for: Novel FABP4+C1q+ macrophages enhance antitumor immunity and associated with response to neoadjuvant pembrolizumab and chemotherapy in NSCLC via AMPK/JAK/STAT axis
Source: Cell Death Dis. 2024 Oct 1;15(10):717. doi: 10.1038/s41419-024-07074-x (PMC11445384; doi:10.1038/s41419-024-07074-x)
Supplement: Supplementary file 2 — Table S1 [file 41419_2024_7074_MOESM2_ESM.xlsx]

## Sheet: Sheet1
Table S1. Antibodies and reagents used for mIHC, WB, FC, RNA-seq, and cell culture
Reagent and antibodies	Applications	Company	Dilution or concentration	Catalog number
anti-FABP4 antibody	mIHC	Abcam	1:4000	ab92501
anti-C1q antibody	mIHC	Abcam	1:2000	ab268120
anti-CD68 antibody	mIHC	Invitrogen	1:2000	66272-1-Ig
anti-CD4 antibody	IHC	Abcam	1:1000	ab133616
anti-CD8 antibody	IHC	Abcam	1:2000	ab237709
anti-CD20 antibody	IHC	Abcam	1:200	ab78237
Opal 7-Color technology Kit	mIHC	PerkinElmer		NEL81001KT
Recombinant Human IFN-γ	Cell Culture	Peprotech	20 ng/ml	300-02
Recombinant Human IL-4	Cell Culture	Peprotech	20 ng/ml	200-04
Recombinant Human IL-13	Cell Culture	Peprotech	20 ng/ml	200-13
Human macrophage-stimulating factor	Cell Culture	PeproTech		300-250
AMPK activator	Cell Culture	MCE		HY-13417
PrimeScript™ RT Master Mix	Cell Culture	TaKaRa		RR036A
Lipofectamine® RNAiMAX Reagent	Cell Culture	Invitrogen		13778030
LPS	Cell Culture	Sigma	100ng/ml	554714
PI staining solution	Cell Cycle Assay	US EVERBRIGHT INC		C6031
Annexin V-APC and PI Apoptosis Kit	Apoptosis Assay	US EVERBRIGHT INC		A6030
pHrodo Deep Red E. coli BioParticles	Phagocytic Assay	Invitrogen		P35360
Blocking solution	WB	Epizyme Biomedical Technology		PS108
anti-FABP4 antibody	WB	Abcam	1:2500	ab92501
anti-STAT3	WB	Cell Signaling Technology	1:2000	9139T
anti-pSTAT3	WB	Cell Signaling Technology	1:1000	9145T
anti-βTubulin	WB	Cell Signaling Technology	1:1000	2128S
anti-GAPDH	WB	Abcam	1:2000	ab59164
PE anti-human CD14	FC	Biolegend	2μl / test	301850
PerCP/Cyanine5.5 anti-human CD68	FC	Biolegend	2μl / test	333814
FITC anti-C1q antibody	FC	Abcam	2μl / test	ab4223
anti-FABP4 antibody	FC	Abcam	1μl / test	ab93945
APC/Cyanine7 anti-human TNF-α	FC	Biolegend	2μl / test	502944
APC anti-human IL-IB	FC	Biolegend	2μl / test	508207
PE/Texas Red anti-human IL-6	FC	Biolegend	2μl / test	501122
Fc Receptor Blocking Solution	FC	Biolegend	2μl / test	422302
Fixation / Permeablization Kit	FC	BD Bioscience	250μl / test	554714
Tumor tissue dissociation enzyme	RNA-seq	Miltenyi Biotec		130-095-929
Cell lysis buffer	RNA-seq	Miltenyi Biotec		130-094-183
CD14 MicroBeads	RNA-seq	Miltenyi Biotec		130-050-201
dead cell removal microbeads	RNA-seq	Miltenyi Biotec		130-090-101
CD45 MicroBeads	RNA-seq	Miltenyi Biotec		130-045-801
0.4% Trypan blue	RNA-seq	Gibco		15250061
40-µm cell strainer	RNA-seq	BD Falcon		352340
