# Supplementary material for: Novel FABP4+C1q+ macrophages enhance antitumor immunity and associated with response to neoadjuvant pembrolizumab and chemotherapy in NSCLC via AMPK/JAK/STAT axis
Source: Cell Death Dis. 2024 Oct 1;15(10):717. doi: 10.1038/s41419-024-07074-x (PMC11445384; doi:10.1038/s41419-024-07074-x)
Supplement: Supplementary file 3 — Table S2 [file 41419_2024_7074_MOESM3_ESM.xlsx]

## Sheet: Sheet1
Table S2. The sequence of primers, and siRNAs
gene name	Sequence (5'-3')
si FABP4 #1	sense: GCAUGGCCAAACCUAACAUTT; antisense: AUGUUAGGUUUGGCCAUGCTT
si FABP4#2	sense: UCAAGAGCACCAUAACCUUTT; antisense: AAGGUUAUGGUGCUCUUGATT
si C1q #1	sense: GCCAUAUCGCUGGCCUCUATT; antisense: UAGAGGCCAGCGAUAUGGCTT
si C1q #2	sense: GCCGAUUCGUCUGCACUGUTT; antisense: ACAGUGCAGACGAAUCGGCTT
si NC	sense: UUCUCCGAACGUGUCACGUTT; antisense: ACGUGACACGUUCGGAGAATT
ACTB	F: CTACCTCATGAAGATCCTGACC; R: CACAGCTTCTCTTTGATGTCAC
C1QA	F: GGCTACTACTACTTCACCTTCC; R: TGGTAAATGTGACCCTTTTTGG
C1QB	F: GGATAAAAGGAGAGAAAGGGCT; R: GTAGTCTCCCGATTCACCTTTG
C1QC	F: GGCCTCTACTACTTTGTCTACC; R: CCACCATGTCGTAGTAGTCATT
FABP4	F: GGCCAAACCTAACATGATCATC; R: TTATGGTGCTCTTGACTTTCCT
FASN	F:GTGGTGGGCTTGGTGAACTGTC; R: AGGTGCTGCTGAGGTTGGAGAG
CPT1	F: GATTTCCATTCCTTCCCATTCG; R: CTCGTATGTGAGGCAAAACTTG
ACADM	F: GCCAGCGATGTTCAGATACTAGAGG; R: CCAACAGCACCAGCAGCTACTAC
TNF-α	F: CCTCATCTACTCCCAGGTCCTCTTC; R: TCTGGTAGGAGACGGCGATGC
IL-6	F: GCCTTCGGTCCAGTTGCCTTC; R: GTTCTGAAGAGGTGAGTGGCTGTC
IL-1B	F: GCCAGTGAAATGATGGCTTATT; R: AGGAGCACTTCATCTGTTTAGG
